# Supplementary material for: Zinc metabolism and its role in immunity status in subjects with trisomy 21: chromosomal dosage effect
Source: Front Immunol. 2024 Apr 17;15:1362501. doi: 10.3389/fimmu.2024.1362501 (PMC11061464; doi:10.3389/fimmu.2024.1362501)
Supplement: Supplementary file 1 [file DataSheet_1.xlsx]

## Sheet: Foglio1
Supplementary Dataset 1. Dataset of subjects with Down syndrome selected in this study. Each subject is identified by a code ("#ID") constituted by subject diagnosis that is Down syndrome ("DS") and a unique serial number. For each subject sex ("M" for male or "F" for female) and age at the time of blood collection is reported. Moreover, fasting status at the time of collection is reported ("YES"…
#ID	Sex	Age at blood drawn	Drugs	Disease	Fasting state	Zinc (micromol/l)	Zinc H/L	Transferrin (mg/dL)	Albumin	Alfa2 Macroglobuline (%)	White Blood Cells (10^3/mmc)	White Blood Cells H/L	Neutrophils (10^3/mmc)	Neutrophils H/L	Lymphocytes (10^3/mmc)	Lymphocytes H/L	Monocytes (10^3/mmc)	Monocytes H/L	Eosinophils (10^3/mmc)	Eosinophils H/L	Basophils (10^3/mmc)	Basophils H/L	T Cells (mmc)	T Cells H(L	T CD4+ Cells (mmc)	T CD4+ Cells H/L	T CD8+ Cells (mmc)	T CD8+ Cells H/L	Natural Killers Cells (mmc)	Natural Killers Cells H/L	B Cells /mmc	B Cells H/L	Immunoglobulin G (mg/dl)	Immunoglobulin G H/L	Immunoglobulin A (mg/dl)	Immunoglobulin A H/L	Immunoglobulin M (mg/dl)	Immunoglobulin M H/L
DS001	M	14.0945	NO	Celiac disease	YES	12.3891	L	265	43.1	10.8	6.9	H	4.06	H	2.12	L	0.54	H	0.09	H	0.09	H											931	L	228	H	41	L
DS003	F	16.0301	NO	NO	NO	14	H		48	10.8	6.38	H	3.29	H	2.51	H	0.26	L	0.11	H	0.03	L	2267.16	H	783	H	1484.45	H	323.88	H	84.4787	L	1458	H	274	H	112	H
DS004	M	17.974	Levothyroxine	Hypothyroidism	YES	14	H		49	11	4.14	L	2.14	L	1.19	L	0.5	H	0.12	H	0.07	H	925.84	L	443	L	534.64	L	312.96	H	65.3304	L	1789	H	238	H	47	L
DS008	M	7.94524	NO	NO	YES	12.0832	L	257	42.3	9.9	5.46	L	2.07	L	2.64	H	0.29	L	0.38	H	0.08	H	2167.26	H	581	L	1427.22	H	317.16	H	170.738	L	1622	H	185	H	92	H
DS009	M	16.011	Levothyroxine	Hypothyroidism	NO	11	L		46	9.1	7.01	H	5.06	H	1.18	L	0.5	H	0.05	L	0.06	L	1178.32	L	616	L	522.21	L	120.51	L	53.56	L	1092	L	445	H	36	L
DS010	F	33.9932	N/A	N/A	N/A	12	L		46	10.1	3.3	L	1.74	L	1.34	L	0.1	L	0.01	L	0.03	L	1106.82	L	596	L	454.08	L	241.23	L	58.179	L	1236	H	96	L	38	L
DS011	F	9.00753	NO	NO	YES	13	H		44	11	6.21	H	4.24	H	1.45	L	0.35	L	0.04	L	0.02	L	1283.18	L	649	L	602.94	L	108.22	L	145.015	L	1096	L	167	H	64	H
DS012	F	17.1307	Methimazole	NO	NO	14	H		44	10.6	6.1	H	4.32	H	1.13	L	0.41	H	0.07	L	0.08	H	825.52	L	498	L	279.22	L	194.24	L	188.534	L	1189	H	389	H	47	L
DS014	M	13.0267	NO	NO	NO	15	H		44	9.7	3.7	L	1.78	L	1.49	L	0.3	L	0.04	L	0.04	L	1234.4	L	525	L	586.34	L	169.73	L	131.309	L	1499	H	119	L	83	H
DS015	M	18.0123	NO	NO	NO	16.2129	H		41.7	10	6.86	H	4.75	H	1.43	L	0.55	H	0.07	L	0.06	L	1084.52	L	571	L	328.21	L	199.78	L	132.996	L	1274	H	430	H	41	L
DS016	M	10.0342	NO	NO	YES	13.6127	H	290		11.1	4.62	L	2.58	L	1.68	L	0.26	L	0.05	L	0.05	L	1278.32	L	572	L	487.78	L	285.94	H	100.92	L	1046	L	171	H	51	L
DS017	M	8.0219	Levothyroxine	Hypothyroidism	YES	13.6127	H	264		12.6	6.18	H	3.37	H	2.16	H	0.48	H	0.12	H	0.05	L	1211.28	L	303	L	670.53	L	605.64	H	324.45	H	658	L	75	L	31	L
DS018	M	9.00205	Vitamin b supplement	NO	YES	11.7773	L		56.1	13.5	13.28	H	9.42	H	2.86	H	0.7	H	0.17	H	0.13	H	1811.6	H	885	H	698.76	H	621.12	H	131.212	L	1005	L	171	H	48	L
DS019	M	17.0513	Levothyroxine; Carvedilol; ACE inhibitor	Hypothyroidism	NO	13	H		43	4.4	7.68	H	4.64	H	2.04	L	0.57	H	0.18	H	0.07	H	1855.05	H	961	H	804.6	H	201.15	L	147.733	L	1491	H	278	H	103	H
DS020	M	21.1417	Acetylsalicylic acid	NO	NO	14.9893	H	245	42.6	8.4	4.91	L	2.53	L	1.84	L	0.47	H	0	L	0.07	H	1564.85	L	442	L	681.17	H	202.51	L	73.64	L	1366	H	266	H	100	H
DS021	F	12.0027	NO	NO	YES	15.4481	H		41.8	11.2	6.79	H	4.33	H	1.8	L	0.46	H	0.11	H	0.09	H	1313.27	L	414	L	863.52	H	269.85	H	199.689	L	1123	L	156	H	68	H
DS022	M	24.9582	NO	NO	YES	16.9777	H		42	11.1	5.09	L	3	L	1.61	L	0.36	L	0.07	L	0.05	L	1415.04	L	659	L	627.12	L	144.72	L	47.7576	L	1364	H	95	L	30	L
DS024	M	19.9288	NO	NO	NO	16.8247	H		43.5	10.4	3.92	L	2.67	L	0.95	L	0.24	L	0.02	L	0.04	L	645.28	L	384	L	261.6	L	200.56	L	21.1896	L	995	L	286	H	51	L
DS025	F	9.99042	NO	NO	YES	9	L		40	9.2	6.63	H	3.26	H	2.59	H	0.43	H	0.15	H	0.03	L	1870.68	H	963	H	605.22	L	330.12	H	426.955	H	1597	H	156	H	134	H
DS026	F	21.013	Levothyroxine. ACE inhibitor. Mometasone furoate spray	Hypothyroidism	YES	13.1539	H		44.4	10.4	4.87	L	2.21	L	2.16	H	0.36	L	0.09	H	0.05	L	1448.54	L	908	H	518.88	L	583.74	H	110.694	L	1262	H	332	H	43	L
DS027	M	12.0411	NO	NO	YES	14.9893	H	295	43.6	11.7	5.67	L	2.62	L	2.58	H	0.31	L	0.1	H	0.06	L	2089.8	H	929	H	1006.2	H	206.4	L	221.106	H	1193	H	88	L	43	L
DS028	M	17.9904	NO	NO	NO	15.7541	H	225	41.6	9.7	5.33	L	2.79	L	1.81	L	0.39	H	0.29	H	0.05	L	1232.16	L	562	L	652.32	L	489.24	H	86.6136	L	1289	H	313	H	53	L
DS029	F	11.0308	Levothyroxine	NO	YES	11.1655	L	165	45.9	7.6	8.26	H	4.82	H	2.86	H	0.4	H	0.13	H	0.05	L	2029.18	H	857	H	1000.3	H	543.02	H	257.22	H	1743	H	145	H	84	H
DS033	M	14.0397	NO	NO	YES	12.695	L	255	42.4	9.9	3.82	L	2.37	L	0.99	L	0.3	L	0.08	L	0.08	H	692.3	L	396	L	197.8	L	158.24	L	138.46	L	1066	L	148	H	34	L
DS034	M	6.13279	NO	NO	YES	11.9303	L	268	40.5	12.2	5.765	L	2.74	L	2.47	H	0.44	H	0.07	L	0.04	L	2100.35	H	1013	H	1013.11	H	148.26	L	197.68	L	1111	L	111	L	44	L
DS035	F	12.0055	NO	NO	NO	12.5421	L		37.8	10.2	5.48	L	3.06	H	1.94	L	0.35	L	0.09	H	0.04	L	1707.2	H	989	H	465.6	L	77.6	L	151.708	L	1214	H	148	H	76	H
DS036	F	10.0726	NO	NO	YES	9.1771	L	242	41.2	10.9	5.16	L	2.65	L	2.11	L	0.18	L	0.11	H	0.11	H											942	L	114	L	66	H
DS037	M	28.011	Vitamin D supplement	Celiac Disease	NO	13.92	H	212	43	8.9	5.06	L	2.59	L	1.99	L	0.35	L	0.07	L	0.06	L	1153.62	L	596.7	L	1074.06	H	238.68	L	54	L	372	L	50	L	50	L
DS038	M	20.3368	Atenolol	NO	NO	17.2836	H	228	44	11.1	7.08	H	3.83	H	2.52	H	0.56	H	0.05	L	0.12	H	2343.6	H	806	H	1512	H	50.4	L	95.76	L	1275	H	402	H	52	L
DS039	M	8.03285	NO	NO	YES	18.2013	H	321	41.1	9	4.86	L	2.45	L	1.96	L	0.25	L	0.2	H	0	L	1332.12	L	627	L	568.11	L	450.57	H	174.939	L	1324	H	97	L	86	H
DS040	M	18.9569	ACE inhibitor	NO	NO	12.3891	L	226	41.6	10.6	8.25	H	5.57	H	1.81	L	0.63	H	0.11	H	0.13	H	1373.32	L	524	L	777.01	H	361.4	H	69.3888	L	1143	H	392	H	41	L
DS041	M	8.10404	NO	NO	NO	12.5421	L	308	43.9	12.5	6.75	H	3.84	H	2.22	H	0.56	H	0.08	L	0.05	L											1265	H	176	H	58	L
DS042	F	6.95414	NO	NO	NO	22.6369	H	363	45.6	12	5.67	L	2.72	L	2.28	H	0.43	H	0.11	H	0.13	H											1058	L	146	H	56	L
DS043	M	4.03012	NO	NO	NO	14.0716	H		39.7	11.8	7.87	H	5.1	H	2.06	L	0.58	H	0.08	L	0.05	L	1587.74	L	680	L	762.94	H	226.82	L	238.161	H	684	L	61	L	32	L
DS044	F	3.98357	NO	NO	NO	22.0251	H	300	41.6	11.9	7.03	H	2.45	L	3.59	H	0.67	H	0.24	H	0.08	H	2658.08	H	1437	H	933.92	H	251.44	L	656.618	H	921	L	84	L	70	H
DS045	M	5.79603	Levothyroxine	Hypothyroidism	YES	13.7657	H	315	44.2	11.7	4.21	L	1.02	L	2.71	H	0.33	L	0.1	H	0.05	L	2141.69	H			948.85	H	298.21	H	251.852	H	1327	H	57	L	51	L
DS046	M	14.6721	Macrogol	NO	YES	16.6718	H		42.7	11.4	8.28	H	6.69	H	0.97	L	0.35	L	0.14	H	0.07	H	707.37	L	388	L	300.39	L	164.73	L	85.6596	L	973	L	330	H	49	L
DS047	F	12.9911	ACE inhibitor	NO	YES	10.7066	L	243	44	10.4	5.07	L	2.73	L	1.74	L	0.36	L	0.16	H	0.08	H	1147.74	L	661	L	452.14	L	330.41	H	241.721	H	1096	L	165	H	86	H
DS048	M	7.14031	N/A	N/A	N/A	15.7541	H	346		12.5	8.83	H	4.99	H	3.37	H	0.42	H	0.01	L	0.04	L	2158.72	H	573	L	1484.12	H	876.98	H	312.34	H	1105	L	46	L	66	H
DS050	F	13.0431	Levothyroxine	Hypothyroidism	YES	12.695	H	238	40.6	10.9	5.98	H	3.54	H	1.89	L	0.42	H	0.05	L	0.08	H	1474.2	L	643	L	756	H	226.8	L	179.739	L	1479	H	158	H	65	H
DS051	F	13.0322	NO	NO	YES	11.3184	L	242	37	9.5	4.9	L	2.38	L	2.11	L	0.28	L	0.08	L	0.05	L	1647.36	H	950	H	633.6	L	253.44	L	201.696	L	1197	H	196	H	117	H
DS052	M	7.0308	Levothyroxine	Hypothyroidism	NO	9.48302	L		39.2	10.5	4.26	L	2.79	L	1.09	L	0.22	L	0.13	H	0.03	L	785.52	L	502	L	218.2	L	152.74	L	126.556	L	1108	L	188	H	37	L
DS053	F	5.01848	NO	NO	YES	19.2719	H		41.7	14.5	5.73	L	3.26	H	1.9	L	0.45	H	0.07	L	0.05	L	1160.22	L	571	L	418.44	L	456.48	H	268.562	H	678	L	132	L	53	L
DS055	F	15.2608	N/A	N/A	N/A	2.27898	L				4.49	L	2.1	L	1.87	L	0.39	H	0.06	L	0.07	H			691	L							1527	H	232	H	89	H
DS056	F	7.01711	Levothyroxine	Hypothyroidism	YES	13	H	267	43.2	11.3	6.22	H	3.39	H	2.14	H	0.46	H	0.15	H	0.08	H	1690.6	H	813	H	599.2	L	256.8	L	193	L	1605	H	197	H	64	H
DS057	M	7.01437	NO	NO	YES	12.848	H		41.1	13.5	6.57	H	3.43	H	2.15	H	0.59	H	0.36	H	0.04	L	1589.52	L	795	H	751.8	H	300.72	H	228.332	H	1075	L	123	L	51	L
DS058	M	9.98768	N/A	N/A	N/A	16.9777	H		40.7	11.3	3.24	L	1.69	L	0.99	L	0.31	L	0.16	H	0.09	H	535.14	L	297	L	208.11	L	188.29	L	254.39	H	1503	H	204	H	92	H
DS059	F	7.0089	Levothyroxine; Lansoprazole	Hypothyroidism	YES	13.7657	H		44.5	11.9	4.46	L	3.03	L	0.97	L	0.37	L	0.06	L	0.03	L	580.8	L	232	L	271.04	L	154.88	L	223.898	H	1368	H	163	H	66	H
DS060	M	3.01985	NO	NO	NO	7.34169	L		40.5	15.3	7.65	H	4.78	H	1.92	L	0.67	H	0.2	H	0.08	H	1440	L	634	L	672	L	192	L	268.992	H	926	L	94	L	51	L
DS061	M	11.0171	ACE inhibitor	NO	YES	13.4598	H		38.5	10.3	10.59	H	7.47	H	1.95	L	0.97	H	0.12	H	0.08	H	1286.34	L	448	L	779.6	H	565.21	H	76.5957	L	1324	H	138	L	58	L
DS062	M	21.9384	NO	Subclinical hypothyroidism	YES	16.5188	H		44	11.9	3.87	L	2.02	L	1.3	L	0.42	H	0.07	L	0.07	H	1040	L	598	L	377	L	182	L	64.48	L	1174	H	271	H	52	L
DS063	F	4.93634	NO	NO	YES	12.848	H		44.7	11.5	7.16	H	3.55	H	2.83	H	0.3	L	0.36	H	0.12	H	2092.72	H	1216	H	678.72	L	197.96	L	516.676	H	972	L	112	L	92	H
DS064	M	8.01095	Levothyroxine	Hypothyroidism	NO	16.2129	H		42.6	10.7	4.39	L	1.57	L	1.62	L	0.34	L	0.78	H	0.08	H	1296	L	648	L	534.6	L	145.8	L	172.53	L	949	L	131	L	35	L
DS065	M	14.0424	NO	NO	YES	13.4598	H	242	46.1	8.8	5.39	L	2.57	L	2.1	L	0.43	H	0.22	H	0.07	H											1326	H	105	L	77	H
DS066	M	11.0883	Levothyroxine	Hypothyroidism	YES	15.907	H		38.9	13.1	4.55	L	2.07	L	1.95	L	0.44	H	0.05	L	0.04	L	1600.64	L	586	L	936.96	H	253.76	L	100.138	L	1408	H	204	H	43	L
DS067	M	3.0089	NO	NO	NO	12.3891	L		30.4	12.3	5.3	L	1.35	L	3.25	H	0.31	L	0.25	H	0.14	H	2404.26	H			1202.13	H	227.43	L	584.82	H	1439	H	136	L	100	H
DS068	M	3.47433	Levothyroxine	Hypothyroidism	YES	15.1422	H	258	39.2	13.5	4.99	L	2.17	L	2.06	L	0.25	L	0.45	H	0.06	L	1360.26	L	598	L	680.13	L	309.15	H	350.37	H	948	L	178	H	142	H
DS069	F	9.08693	Levothyroxine	Hypothyroidism	YES	13.7657	H		41.9	11.3	3.95	L	1.12	L	2.3	H	0.44	H	0.02	L	0.07	H	1885.18	H	851	H	942.59	H	298.87	H	112.191	L	1091	L	269	H	110	H
DS070	M	3.20055	NO	NO	NO	18.3542	H		42.2		7.35	H	3.91	H	2.02	L	0.79	H	0.58	H	0.05	L	1151.97	L	687	L	464.83	L	424.41	H	392.478	H	1019	L	50	L	41	L
DS071	F	21.013	Levothyroxine	Hypothyroidism	YES	15.2952	H	307	38.8	12.5	5.26	L	3.69	H	0.95	L	0.44	H	0.06	L	0.12	H	809.2	L	486	L	295.12	L	95.2	L	34.5576	L	1330	H	144	H	39	L
DS072	M	3.98357	Levothyroxine	Hypothyroidism	YES	15.6011	H		41	14.6	5.64	L	1.92	L	2.75	H	0.64	H	0.18	H	0.15	H	1953.92	H	716	L	935.68	H	330.24	H	440.045	H	730	L	79	L	79	H
DS073	F	2.04791	Vitamin D Supplement. Macrogol	NO	NO	21.4133	H		42.6	13.4																							534	L	64	L	45	L
DS074	M	6.03149	NO	NO	NO	13.4598	H		41.8	11	6.63	H	3.08	H	3.01	H	0.39	H	0.11	H	0.04	L	2468.2	H	1445	H	842.8	H	120.4	L	388.892	H	1086	L	99	L	56	L
DS075	M	5.70568	Levothyroxine	Hypothyroidism	YES	15.907	H		39.1	11.7	8.02	H	5.43	H	1.85	L	0.63	H	0.05	L	0.06	L	1371.22	L	723	L	537.37	L	296.48	H	164.361	L	1327	H	84	L	47	L
DS076	M	2.54073	NO	NO	NO	11.9303	L	255	43.2	13.1	9.2	H	5.85	H	2.38	H	0.58	H	0.28	H	0.11	H	1954.06	H	1168	H	619.58	L	166.81	L	236.155	H	522	L	94	L	74	H
DS077	M	5.05133	ACE inhibitor	NO	NO	19.8838	H	283	43.8	9.5	5.45	L	2.91	L	1.91	L	0.32	L	0.22	H	0.09	H	1431	L	782	H	572.4	L	209.88	L	267.12	H	1064	L	81	L	47	L
DS078	M	7.69884	NO	NO	NO	13.9186	H		42.6	10.2	4.79	L	1.49	L	2.62	H	0.39	H	0.15	H	0.14	H	2148.4	H	498	L	1467.2	H	209.6	L	230.56	H	1132	L	185	H	49	L
DS079	F	12.9637	NO	NO	YES	16.06	H		40.9	12.8	5.25	L	2.15	L	2.76	H	0.23	L	0.09	H	0.02	L	2292.46	H	1077	H	1021.94	H	276.2	H	167.653	L	1238	H	256	H	81	H
DS080	F	11.0691	NO	NO	NO	13.3068	H	296	44.5	10.2	6.33	H	3.42	H	2.11	L	0.5	H	0.23	H	0.07	H	1833.96	H	801	H	906.44	H	189.72	L	86.428	L	1359	H	164	H	125	H
DS081	F	8.01916	NO	NO	NO	11.6243	L	251	41.5	12.1	5.16	L	2.64	L	2.06	L	0.34	L	0.05	L	0.07	H	1667.79	H	741	H	741.24	H	205.9	L	174.809	L	1132	L	183	H	53	L
DS082	F	29.2402	Methimazole	Basedow Disease	YES	1.69777	L		37.2	8.9	3.91	L	1.87	L	1.51	L	0.39	H	0.06	L	0.08	H	1358.1	L	966	H	392.34	L	90.54	L	45.27	L	1474	H	459	H	58	L
DS083	F	25.2156	NO	NO	YES	14.3775	H	224	41.7	11	4.24	L	2.63	L	1.06	L	0.38	L	0.08	L	0.08	H											1518	H	227	H	103	H
DS084	M	17.9822	NO	NO	YES	13.4598	H		44.8	9	7.48	H	3.87	H	2.95	H	0.53	H	0.07	L	0.06	L	2416.54	H	737	L	1650.32	H	353.64	H	172.4	L	1259	H	426	H	64	H
DS085	M	14.0726	NO	NO	YES	14.2245	H		48.5	9.5	5.24	L	2.92	L	1.73	L	0.48	H	0.05	L	0.06	L											1240	H	350	H	45	L
DS086	F	6.95414	NO	NO	NO	14.0716	H	226	41.9	12.1	11.14	H	4.95	H	5.32	H	0.47	H	0.27	H	0.13	H	4047	H	1385	H			958.5	H	275.835	H	1987	H	131	L	87	H
DS087	M	3.14853	NO	NO	NO	11.0125	L	315	43.3	13	8.82	H	3.61	H	4.6	H	0.38	L	0.1	H	0.13	H											770	L	62	L	48	L
DS088	F	11.9945	NO	Diabetes (under investigation)	YES	10.8596	L	317	46.9	10	6.55	H	2.55	L	3.31	H	0.43	H	0.17	H	0.09	H											1479	H	301	H	61	L
DS089	F	20.7201	NO	NO	YES	9.48302	L	284	39	10.8	7.03	H	3.9	H	2.34	H	0.5	H	0.2	H	0.09	H	1989.85	H	773	H	912.99	H	210.69	L	117.05	L	1463	H	182	H	88	H
DS090	M	28.0055	NO	NO	YES	10.4007	L	174	41.7	7	4.04	L	2.25	L	1.35	L	0.32	L	0.06	L	0.06	L											1404	H	337	H	43	L
DS091	M	11.0856	NO	NO	YES	18.3542	H	253	47.2	9.8	6.76	H	3.96	H	1.62	L	0.65	H	0.44	H	0.09	H	713.68	L	357	L	243.3	L	665.02	H	211.995	H	1083	L	79	L	32	L
DS092	F	16.2491	NO	Celiac disease	YES	7.80055	L	288	42.2	10.2	5.68	L	3.02	L	2.13	H	0.33	L	0.17	H	0.03	L											1201	H	201	H	74	H
DS093	M	9.98494	NO	NO	NO	10.8596	L	272	44	11	8.44	H	3.9	H	3.98	H	0.39	H	0.08	L	0.09	H	3187.2	H	1474	H	1553.76	H	557.76	H	199.2	L	1387	H	227	H	85	H
DS094	F	23.2142	Levothyroxine	Hypothyroidism	YES	10.7066	L	223	39.7	9.5	4.61	L	2.83	L	1.16	L	0.3	L	0.17	H	0.15	H	999.32	L	593	L	244.02	L	92.96	L	69.72	L	1287	H	347	H	68	H
DS095	M	8.03285	NO	NO	NO	12.0832	L	258	40.1	11.1	4.21	L	1.62	L	2.18	H	0.29	L	0.09	H	0.03	L	1635.75	L	742	H	654.3	L	196.29	L	348.96	H	953	L	147	H	126	H
DS096	M	17.024	NO	NO	YES	10.2478	L	278	40.1	9.6	4.05	L	2.16	L	1.34	L	0.25	L	0.21	H	0.09	H	911.88	L	456	L	348.66	L	321.84	H	107.28	L	1343	H	213	H	57	L
DS097	M	13.0185	Levothyroxine	Hypothyroidism	YES	8.71826	L	255	40.9	12	5.3	L	3.11	H	1.68	L	0.37	L	0.08	L	0.06	L											1412	H	191	H	59	L
DS098	F	18.0616	Levothyroxine	Hypothyroidism	YES	13.6127	H	233	42	11.7	9.53	H	7.11	H	1.56	L	0.55	H	0.21	H	0.1	H											1410	H	207	H	73	H
DS099	M	5.04586	Levothyroxine	Hypothyroidism	YES	21.1074	H	282	45.9	12.8																							1121	L	130	L	46	L
DS100	F	10.0178	Lansox 15mg	Celiac disease	NO	10.7066	L	250	43.3	10.8	4.4	L	2.31	L	1.7	L	0.28	L	0.08	L	0.03	L	1290.48	L	594	L	509.4	L	203.76	L	203.76	L	1394	H	130	L	74	H
DS102	M	11.9863	Levothyroxine	Hypothyroidism	NO	12.848	H	276	44.2	8.9	5.6	L	2.57	L	2.36	H	0.56	H	0.06	L	0.05	L											1222	H	137	L	43	L
DS103	F	14.7707	Valproic acid as needed (no chronic therapy)	NO	YES	15.907	H	194	39	12	4.71	L	2.5	L	1.68	L	0.41	H	0.08	L	0.04	L											1091	L	274	H	1	L
DS104	M	13.0705	NO	NO	YES	12.848	H	251	40.3	13.7	7.43	H	3.98	H	2.67	H	0.63	H	0.05	L	0.1	H	2186.94	H	960	H	800.1	H	266.7	L	186.69	L	1074	L	211	H	85	H
DS105	M	3.1321	NO	NO	NO	18.2013	H	261	44.6	14.1	6.78	H	2.97	L	3.22	H	0.35	L	0.12	H	0.12	H	2641.22	H	1578	H	966.3	H	225.47	L	322.1	H	858	L	43	L	29	L
DS106	F	4.03833	NO	NO	YES	18.5072	H	261	42.1	11.4	6.38	H	3.57	H	2.37	H	0.3	L	0.06	L	0.08	H	1775.25	H	876	H	828.45	H	284.04	H	307.71	H	1081	L	63	L	94	H
DS107	M	8.03012	Levothyroxine	Hypothyroidism	YES	24.1664	H	264	45.9	9.7	4.76	L	2.06	L	2.38	H	0.19	L	0.03	L	0.1	H	1666	H	619	L	618.8	L	547.4	H	142.8	L	1071	L	57	L	50	L
DS108	F	4.19713	NO	NO	NO	5.96513	L	321	44.2	11.4	5.55	L	2.12	L	2.64	H	0.59	H	0.14	H	0.06	L	1928.66	H	819	H	977.54	H	369.88	H	290.62	H	811	L	74	L	50	L
DS109	M	5.98768	NO	Celiac disease	YES	11.9303	L	282	42	10.8	6.1	H	3.29	H	2.24	H	0.39	H	0.13	H	0.05	L	1947.93	H	896	H	962.77	H	67.17	L	179.12	L	1109	L	114	L	37	L
DS110	F	5.91376	Sodium alginate + sodium bicarbonate; Esopmeprazol; ACE inhibitor	NO	YES	12.695	H	242	43.1	11.5	6.05	H	2.83	L	2.73	H	0.35	L	0.07	L	0.07	H	1637.4	H	600	L	927.86	H	654.96	H	436.64	H	962	L	106	L	63	H
DS111	M	10.9678	Levothyroxine	Hypothyroidism. Celiac disease	YES	17.2836	H	251	43.1	12.1	4.21	L	2.31	L	1.28	L	0.41	H	0.14	H	0.07	H	1062.4	L	474	L	435.2	L	51.2	L	153.6	L	961	L	147	H	50	L
DS112	F	25.0842	Levothyroxine	Hypothyroidism	YES	14.8363	H	282	38.9	7.8	6.21	H	4.15	H	1.61	L	0.31	L	0.09	H	0.05	L	1286.4	L	708	L	385.92	L	241.2	L	64.32	L	1604	H	320	H	98	H
DS113	M	11.9726	Levothyroxine	Hypothyroidism	YES	13.9186	H	235	39	12.4	7.35	H	4.39	H	1.8	L	0.63	H	0.43	H	0.1	H	1422.79	L	774	H	522.29	L	252.14	L	126.07	L	1018	L	147	H	37	L
DS115	F	5.65366	Levothyroxine;	Hypothyroidism	YES	14.6834	H	240	38.5	9.2	4.85	L	2.11	L	2.2	H	0.32	L	0.16	H	0.06	L	1673.52	H	925	H	704.64	H	220.2	L	308.28	H	1198	H	122	L	70	H
DS116	M	8.00548	NO	NO	YES	21.2603	H	260	41.9	10.7	3.56	L	1.3	L	1.74	L	0.31	L	0.11	H	0.1	H	1392.8	L	644	L	539.71	L	226.33	L	104.46	L	1006	L	183	H	50	L
DS117	M	9.0486	NO	NO	YES	15.907	H	289	48.1	14.5	7.86	H	4.18	H	2.84	H	0.56	H	0.19	H	0.09	H	1617.09	L	539	L	737.62	H			198.59	L	813	L	84	L	40	L
DS119	M	10.538	Levothyroxine	Hypothyroidism	NO	10.5537	L	255	42.4	11	8.37	H	5.59	H	1.95	L	0.6	H	0.11	H	0.12	H	1482	L	917	H	448.5	L	331.5	H	136.5	L	992	L	85	L	98	H
DS120	F	4.87064	NO	NO	NO	10.4007	L	221	39	12.2	4.23	L	1.83	L	1.84	L	0.32	L	0.22	H	0.02	L	901.6	L	478	L	386.4	L	533.6	H	386.4	H	863	L	75	L	77	H
DS121	M	29.0459	Levothyroxine	Hypothyroidism	YES	9.78893	L	208	37	9.8	4.71	L	3.06	H	1.07	L	0.48	H	0.03	L	0.07	H	726.92	L	363	L	363.46	L	256.56	L	64.14	L	1081	L	463	H	118	H
DS123	M	10.0726	Levothyroxine	Hypothyroidism	YES	11.7773	L	281	43.5	10.5	4.09	L	2.3	L	1.19	L	0.32	L	0.2	H	0.08	H	642.6	L	440	L	166.6	L	380.8	H	154.7	L	973	L	134	L	43	L
DS124	F	13.1526	NO	NO	NO	9.63597	L	247	39.2	10.9	7.74	H	5.31	H	1.79	L	0.46	H	0.11	H	0.07	H	1519.8	L	948	H	482.76	L	107.28	L	143.04	L	1273	H	189	H	42	L
DS125	M	11.5647	NO	NO	NO	8.87121	L	247		9.5	7.01	H	3.26	H	2.97	H	0.53	H	0.08	L	0.17	H	2050.68	H	1159	H	832.16	H	297.2	H	618.473	H	1100	L	124	L	53	L
DS126	M	7.4935	Magnesium hydroxide, Aluminum oxide; Dimethicone	NO	NO	8.87121	L	244	41.8	10.3	9.66	H	6.65	H	2.31	H	0.54	H	0.06	L	0.1	H	1662.48	H	693	L	738.88	H	369.44	H	230.9	H	1166	H	143	L	43	L
DS127	M	12.011	Omega 3 supplements	NO	YES	13.9186	H	288	43.6	10.6	5.95	L	3.05	H	2.5	H	0.26	L	0.11	H	0.03	L	1874.25	H	625	L	1224.51	H	499.8	H	124.95	L	1112	L	133	L	47	L
DS128	M	5.48939	NO	NO	YES	15.4481	H	311	43.6	11.6	4.87	L	2.05	L	2.35	H	0.27	L	0.09	H	0.11	H	1834.56	H	870	H	893.76	H	305.76	H	211.68	H	1163	H	89	L	91	H
DS129	M	4.01369	Levothyroxine	Hypothyroidism	NO	14.0716	H	275	37.3	18.7	4.26	L	2.61	L	1.28	L	0.28	L	0.05	L	0.04	L	984.06	L	524	L	345.06	L	63.9	L	217.26	H	799	L	75	L	58	L
DS130	M	13.1581	NO	NO	NO	12.3891	L	221	41.1	9.8	3.45	L	1.42	L	1.67	L	0.22	L	0.04	L	0.1	H	1402.8	L	585	L	668	L	133.6	L	116.9	L	1154	H	134	L	44	L
DS131	M	6.03422	NO	NO	YES	12.848	H	235	43.6	13.2	8.06	H	4.41	H	2.97	H	0.39	H	0.2	H	0.09	H	2283.82	H	1127	H	1067.76	H	474.56	H	177.96	L	919	L	88	L	89	H
DS133	F	4.06023	NO	NO	YES	8.87121	L	251	36.7	15	10.42	H	6.3	H	3.11	H	0.7	H	0.21	H	0.1	H	2484	H	1273	H	931.5	H	310.5	H	279.45	H	1146	H	218	H	97	H
DS134	M	4.2245	NO	NO	YES	12.3891	L	294	38.1	13.9	6.98	H	3.51	H	2.92	H	0.38	L	0.1	H	0.07	H	2421.94	H	1138	H	1167.2	H	175.08	L	291.8	H	588	L	68	L	37	L
DS135	F	16.6133	Levothyroxine	Hypothyroidism	NO	9.33007	L	218	40.9	12.3	5.45	L	2.86	L	2.08	L	0.4	H	0.04	L	0.07	H	1790.52	H	874	H	874.44	H	166.56	L	124.92	L	1196	H	335	H	62	H
DS136	M	12.0082	NO	NO	YES	9.48302	L	298	42	11.4	3.97	L	1.73	L	1.95	L	0.22	L	0.04	L	0.03	L	1539.71	L	585	L	682.15	H	311.84	H	97.45	L	991	L	121	L	50	L
DS137	M	5.05407	Vitamin B supplement	NO	NO	14.3775	H	276	38.7	14.3	10.43	H	8.1	H	1.47	L	0.75	H	0.06	L	0.05	L	1088.54	L	559	L	470.72	L	161.81	L	205.94	H	1067	L	101	L	76	H
DS138	M	4.71458	Methimazole	Ipertiroidismo	NO	10.5537	L	258	41	13.6	5.88	L	3.35	H	1.84	L	0.56	H	0.1	H	0.03	L	1435.2	L	846	H	570.4	L	202.4	L	202.4	L	1192	H	169	H	62	H
DS139	M	4.05476	NO	NO	NO	8.87121	L	312	44.1	15.3	5.93	L	4.05	H	1.34	L	0.23	L	0.2	H	0.11	H	991.6	L	590	L	268	L	201	L	134	L	711	L	90	L	51	L
DS140	M	11.6167	NO	NO	NO	10.7066	L	287	42.7	11.1	5.78	L	3.8	H	1.38	L	0.45	H	0.1	H	0.05	L	842.41	L	387	L	400.49	L	290.01	H	220.96	H	1349	H	181	H	78	H
DS141	M	7.81656	Levothyroxine	Hypothyroidism	NO	9.63597	L	240	40.6	12.7	4.01	L	1.99	L	1.15	L	0.39	H	0.4	H	0.08	H	966.84	L	529	L	310.77	L	80.57	L	80.57	L	1122	L	80	L	54	L
DS142	M	3.2553	NO	NO	NO	8.71826	L	223	39.2	12.7	6.11	H	2.2	L	3.41	H	0.4	H	0.04	L	0.06	L	2965.83	H	1398	H	1465.87	H	204.54	L	238.63	H	420	L	56	L	48	L
DS143	M	8.00548	Levothyroxine	Hypothyroidism	NO	10.0948	L	236	39.5	11.6	4.11	L	2.5	L	1.07	L	0.34	L	0.14	H	0.06	L	545.19	L	406	L	138.97	L	320.7	H	203.11	L	1286	H	125	L	77	H
DS144	M	5.99589	NO	NO	NO	10.4007	L	305	42.7	11.3	4.61	L	2.1	L	2	L	0.37	L	0.08	L	0.06	L	1380.69	L	720	L	560.28	L	260.13	L	360.18	H	1222	H	112	L	64	H
DS145	M	7.32101	NO	NO	NO	8.87121	L	242	40.9	14.3	9.55	H	6.05	H	2.41	H	0.63	H	0.33	H	0.13	H	1757.11	H	698	L	938.73	H	312.91	H	288.84	H	1201	H	185	H	37	L
DS146	M	3.03628	NO	NO	NO	10.7066	L	267	43.2	13.1	7.8	H	3.28	H	3.75	H	0.59	H	0.11	H	0.07	H	2776.48	H	1463	H	975.52	H	525.28	H	387.582	H	827	L	37	L	86	H
DS147	F	10.9815	NO	NO	YES	11.3184	L	298	41.6	10.1	4.52	L	2.44	L	1.55	L	0.3	L	0.15	H	0.08	H	1178	L	636	L	465	L	279	H	86.645	L	1229	H	100	L	72	H
DS148	F	4.35044	NO	NO	NO	12.5421	L	300	41.8	12	9.94	H	5.29	H	3.83	H	0.6	H	0.05	L	0.17	H	2640.63	H	1339	H	1033.29	H	841.94	H	347.874	H	970	L	78	L	92	H
DS149	F	6.01506	Levothyroxine	Hypothyroidism	YES	12.5421	L	270	38	14.8	9.82	H	5.23	H	3.26	H	1.04		0.13	H	0.16	H	2575.4	H	1337	H	945.4	H	293.4	H	403.914	H	1267	H	122	L	117	H
DS150	F	24.9993	Levothyroxine	Hypothyroidism	NO	9.48302	L	262	41.3	9.4	7.19	H	2.98	L	3.64	H	0.45	H	0.05	L	0.07	H	3201.44	H	982	H	2219.18	H	363.8	H	62.9374	L	1414	H	178	H	127	H
DS151	M	4.23819	Levothyroxine	Hypothyroidism	NO	12.695	H	326	38.7	15.8	5.22	L	1.68	L	2.77	H	0.38	L	0.31	H	0.08	H	2162.16	H	970	H	997.92	H	332.64	H	250.866	H	799	L	72	L	50	L
DS152	F	7.89049	NO	NO	NO	13.4598	H	258	42.6	10.6	5.03	L	2.09	L	0.23	L	0.33	L	0.25	H	0.13	H	1425.92	L	869	H	401.04	L	445.6	H	339.993	H	1172	H	167	H	59	L
DS154	F	7.10198	Levothyroxine	Hypothyroidism	YES	13.7657	H	310	43.9	10.2	5.66	L	2.23	L	2.81	H	0.46	H	0.05	L	0.11	H	1936.83	H	1039	H	757.89	H	364.91	H	469.892	H	1238	H	142	L	71	H
DS155	M	12.115	Levothyroxine	Hypothyroidism	YES	13.6127	H	334	42.2	14.6	7.36	H	3.86	H	3.01	H	0.57	H	0.05	L	0.11	H											989	L	242	H	95	H
DS156	F	7.20055	Lactic ferments	NO	NO	14.5304	H	284	41.5	12.1	13.28	H	7.52	H	4.32	H	1	H	0.26	H	0.18	H	3107.52	H	1295	H	1769.56	H	906.36	H	306.436	H	938	L	125	L	72	H
DS157	M	7.02259	NO	NO	NO	16.2129	H	251	45	11.4	5.64	L	3.51	H	1.72	L	0.28	L	0.06	L	0.07	H	1221.2	L	32	L	326.8	L	361.2	H	120.4	L	1220	H	92	L	42	L
DS158	M	3.09377	NO	NO	YES	13.9186	H	261		10.5	7.89	H	3.25	H	3.73	H	0.65	H	0.13	H	0.13	H	2612.4	H	1082	H	1418.16	H	485.16	H	628.469	H	1031	L	90	L	66	H
DS159	F	12.7502	NO	NO	NO	9.02417	L	289	41.5	10.3	7.06	H	4.32	H	2.34	H	0.25	L	0.09	H	0.06	L	1986.45	H	888	H	1075.02	H	210.33	L	135.78	L	1177	H	219	H	103	H
DS160	F	4.92813	NO	NO	NO	12.5421	L	224	38.2	10.7	8.57	H	4.37	H	3.57	H	0.39	H	0.14	H	0.1	H	2859.2	H	1716	H	1143.68	H	428.88	H	245.176	H	1392	H	87	L	78	H
DS161	M	6.00958	NO	NO	NO	14.6834	H	260	39.9	10.9	6.35	H	2.7	L	2.88	H	0.42	H	0.2	H	0.15	H											1337	H	143	L	58	L
DS162	F	15.937	NO	NO	NO	12.3891	L	223	38.2	12.3	6.21	H	3.45	H	2.15	H	0.49	H	0.09	H	0.03	L	1654.73	H	903	H	666.19	L	257.88	L	237.25	H	1370	H	189	H	86	H
DS166	F	14.078	Levothyroxine	Hypothyroidism	NO	15.2952	H	258	42.7	9.8	3.89	L	1.56	L	1.89	L	0.32	L	0.04	L	0.08	H	1474.98	L	700	L	699.67	H	302.56	H	97.0083	L	1392	H	89	L	103	H
DS167	F	12.0192	NO	NO	NO	12.695	H	259	41.3	11.7	3.88	L	2	L	1.55	L	0.23	L	0.04	L	0.06	L	1269.36	L	542	L	681.12	L	170.28	L	113.933	L	671	L	69	L	60	L
DS168	F	21.0157	NO	NO	YES	16.98	H	216	36.8	11.2	6.21	H	3.25	H	2.28	H	0.59	H	0.03	L	0.06	L	1754.83	H	934	H	797.65	H	410.22	H	95	L	1994	H	17	L	83	H
DS169	F	4.14511	Levothyroxine	Hypothyroidism	YES	15.4481	H	314	40.7	13.4	6.5	H	2.2	L	3.74	H	0.37	L	0.07	L	0.12	H	2953.02	H	1047	H	1756.86	H	485.94	H	311.749	H	843	L	130	L	95	H
DS170	F	16.0082	NO	NO	YES	13.0009	H	238	42.9	10.1	6.33	H	4.14	H	1.67	L	0.38	L	0.09	H	0.05	L	1403.64	L	668	L	735.24	H	116.97	L	142.369	L	1634	H	303	H	51	L
DS171	M	15.0609	NO	NO	YES	10.0948	L	292	40.2	10	7.79	H	4.77	H	2.41	H	0.37	L	0.13	H	0.11	H	1853.39	H	818	H	914.66	H	336.98	H	216.871	H	1247	H	243	H	48	L
DS172	M	25.0103	Levothyroxine	Hypothyroidism	YES	13.1539	H	236	43.6	7.4	6.7	H	2.99	L	3.21	H	0.38	L	0.06	L	0.06	L	2438.84	H	1540	H	1155.24	H	641.8	H	112.315	L	1540	H	181	H	132	H
DS174	F	11.6331	NO	NO	NO	9.78893	L	240	40.8	10.2	5.05	L	3.16	H	1.47	L	0.34	L	0.05	L	0.03	L	1043.7	L	662	L	338.1	L	191.1	L	203.742	L	871	L	175	H	46	L
DS175	M	17.8535	NO	NO	NO	11.4714	L	203	44	8.3	8.8	H	5.49	H	2.59	H	0.59	H	0.04	L	0.09	H	1940.25	H	880	H	931.32	H	491.53	H	142.285	L	1420	H	393	H	146	H
DS176	F	10.9788	NO	NO	NO	10.8596	L	257	39.7	12.7	6.1	H	3.08	H	2.44	H	0.39	H	0.1	H	0.09	H	1830	H	1098	H	561.2	L	122	L	353.556	H	915	L	152	H	96	H
DS177	M	10.0041	Lamotrigine	NO	YES	20.0367	H	239	41.8	11.3	6.28	H	3.57	H	2.21	H	0.34	L	0.03	L	0.13	H	1768.8	H	818	H	619.08	L	331.65	H	89.5455	L	1157	H	181	H	51	L
DS180	F	6.00684	NO	NO	YES	13.1539	H	275	41.8	11.6	3.99	L	1.69	L	1.86	L	0.32	L	0.09	H	0.03	L	1412.84	L	744	H	632.06	L	130.13	L	313.985	H	827	L	75	L	37	L
DS181	F	3.46612	Levothyroxine	Hypothyroidism	NO	8.56531	L	326	43.5	11.2	4.94	L	2.56	L	2	L	0.26	L	0.05	L	0.07	H	1580.79	L	1121	H	400.2	L	60.03	L	349.575	H	918	L	116	L	94	H
DS182	M	14.768	NO	NO	NO	10.5537	L	305	49.1	10.9	13.76	H	7.97	H	4.94	H	0.58	H	0.14	H	0.13	H	4149.6	H	1284	H	2766.4	H	395.2	H	373.958	H			137	L
DS183	F	7.10472	NO	NO	NO	9.78893	L	263	43	11.2	11.58	H	9.16	H	2.09	L	0.19	L	0.08	L	0.06	L											1095	L	223	H	79	H
DS184	F	4.01095	NO	NO	YES	11.0125	L	270	37.9	11.2	4.88	L	3.2	H	1.12	L	0.38	L	0.06	L	0.12	H	673.2	L	370	L	291.72	L	168.3	L	282.183	H	993	L	105	L	64	H
DS186	F	3.47981	NO	NO	YES	12.2362	L	256	40.1	11.9	3.62	L	1.71	L	1.59	L	0.21	L	0.03	L	0.08	H													37	L
DS190	M	13.0404	NO	NO	NO	12.695	H	295	42.1	9.8	8.69	H	5.33	H	2.86	H	0.39	H	0.05	L	0.06	L	2201.43	H	715	L	1458.09	H	200.13	L	443.145	H	1182	H	206	H	41	L
DS191	M	3.05544	NO	NO	NO	9.94188	L	259	40.8	14.8	7.58	H	4.15	H	2.57	H	0.59	H	0.18	H	0.09	H	1567.7	L	617	L	771	H	411.2	H	585.96	H	590	L	185	H	41	L
DS192	M	9.94387	Levothyroxine	Hypothyroidism	YES	12.3891	L	288	41.8	10.7	10.34	H	4.96	H	4.43	H	0.62	H	0.22	H	0.11	H	3275.24	H	1372	H	1858.92	H	885.2	H	245.2	H	1346	H	208	H	47	L
DS193	M	3.06639	NO	NO	NO	9.17712	L	297	39.5	12.3	9.1	H	3.86	H	4.8	H	0.36	L	0	L	0.08	H											749	L	186	H	96	H
DS194	M	11.6468	NO	NO	NO	14.3775	H	276	43	9.1	4.11	L	1.86	L	1.65	L	0.29	L	0.18	H	0.13	H											1350	H	164	H	64	H
DS196	F	5.58248	Antihistamine	NO	NO	7.9535	L	230	38.2	12.4	4.96	L	3.37	H	1.15	L	0.32	L	0.11	H	0.01	L	966.84	L	345	L	621.54	L	57.55	L	104.971	L	949	L	126	L	82	H
DS197	M	13.4757	NO	NO	NO	9.48302	L	261	43.2	9.7	5.18	L	2.55	L	2.14	H	0.35	L	0.06	L	0.08	H											1502	H	185	H	113	H
DS198	M	13.4757	NO	NO	NO	12.695	H	237	44.5	10.9	4.16	L	2.35	L	1.44	L	0.27	L	0.04	L	0.06	L											1490	H	303	H	111	H
DS199	M	3.20602	NO	NO	NO	10.7066	L	261	38.7	15.2	8.37	H	5.62	H	2.05	L	0.53	H	0.1	H	0.07	H	1415.19	L	697	L	615.3	L	246.12	L	370.206	H	863	L	142	L	145	H
DS201	F	10.0753	NO	NO	NO	13.4598	H	217	43	8.6	3.56	L	1.78	L	1.42	L	0.19	L	0.07	L	0.1	H	1036.6	L	426	L	610.6	L	298.2	H	85.91	L	1512	H	209	H	126	H
DS204	M	11.707	NO	NO	NO	11.6243	L	290	42.5	8.7	4.73	L	2.01	L	1.94	L	0.38	L	0.33	H	0.07	H											1545	H	114	L	79	H
DS205	M	13.5305	NO	(Intolleranza al lattoYESo)	NO	12.848	H	272	40.4	11.3	6.8	H	3.29	H	2.72	H	0.62	H	0.11	H	0.06	L	2094.4	H	816	H	1224	H	380.8	H	252.416	H	1167	H	134	L	34	L
DS206	M	13.9658	Levothyroxine	Hypothyroidism	YES	19.5779	H	287	41	10.9	3.25	L	1.56	L	1.35	L	0.23	L	0.06	L	0.05	L	1133.16	L	378	L	499.13	L	134.9	L	66.5057	L	1410	H	110	L	43	L
DS207	F	7.44969	NO	NO	YES	16.9777	H	276	42.1	9.9	5.43	L	2.82	L	2.15	H	0.33	L	0.07	L	0.06	L	1741.5	H	710	L	645	L	129	L	267.03	H	1322	H	158	H	120	H
DS208	M	4.62697	NO	NO	YES	14.0716	H	286	41.4	10.7	4.73	L	1.55	L	2.69	H	0.34	L	0.06	L	0.09	H	2206.62	H	1103	H	968.76	H	134.55	L	350.637	H	917	L	183	H	71	H
DS209	M	9.12799	Risperidone	NO	NO	23.8605	H	273	41.7	11.2	9.72	H	4.35	H	4.66	H	0.59	H	0.05	L	0.07	H	3771.36	H	1350	H	2141.76	H	698.4	H	172.272	L	1333	H	146	H	97	H
DS212	M	24.6927	Levothyroxine	Hypothyroidism	NO	10.5537	L	251	45.5	8.8	7.03	H	3.84	H	2.69	H	0.37	L	0.03	L	0.1	H											1431	H	290	H	87	H
DS213	M	19.0226	Levothyroxine; Aripripazole	Hypothyroidism	NO	14.6834	H	257	47.1	8.1	8.03	H	3.98	H	3.47	H	0.43	H	0.03	L	0.12	H	2879.27	H	1145	H	1595.74	H	485.66	H	75.9711	L
DS214	M	6.15195	Levothyroxine	Hypothyroidism	YES	17.2836	H	252	45	9.5	5.83	L	3.81	H	1.45	L	0.37	L	0.16	H	0.04	L	1016.4	L	610	L	348.48	L	232.32	L	190.212	L	1012	L	122	L	47	L
DS215	M	20.3039	NO	NO	YES	16.5188	H	197	41.2	9.3	4.82	L	2.66	L	1.77	L	0.27	L	0.04	L	0.08	H	1539.03	L	690	L	760.67	H	106.14	L	123.83	L	971	L	293	H	56	L
DS216	F	3.04449	N/A	N/A	N/A	15.4481	H	281	42.5	10.4	7.01	H	3.32	H	3.08	H	0.44	H	0.06	L	0.11	H	1815.43	H	1138	H	707.71	H	738.48	H	476.935	H
DS217	M	3.41958	NO	NO	NO	20.0367	H	294	43.4	12.9	7.5	H	4.38	H	2.32	H	0.62	H	0.07	L	0.11	H											1110	L	101	L	74	H
DS218	F	4.89528	NO	Subclinical hypothyroidism	NO	16.2129	H	284	46.2	10.6	5.47	L	2.37	L	2.66	H	0.31	L	0.06	L	0.07	H	1647.96	H	877	H	584.76	L	584.76	H	372.917	H	839	L	154	H	54	L
DS219	M	13.0678	NO	NO	NO	12.5421	L	282	42.3	9.8	7.53	H	3.42	H	2.9	H	0.44	H			0.12	H	2348.19	H	1247	H	1072.63	H	173.94	L	367.883	H	1420	H	124	L	41	L
DS220	F	3.18686	NO	NO	NO	14.2245	H	237	41.7	10	5.41	L	2.55	L	2.38	H	0.31	L	0.09	H	0.08	H	1856.4	H	952	H	761.6	H	166.6	L	356.286	H	781	L	47	L	41	L
DS221	F	14.9076	Levothyroxine	Thyroiditis	NO	10.8596	L	358	42.5	9.1	6.8	H	2.86	L	3.36	H	0.4	H	0.09	H	0.09	H	2216.94	H	974	H	1209.24	H			204.563	H	2156	H	348	H	93	H
DS222	M	3.08282	NO	NO	NO	9.17712	L	260	38.3	12.2	4.77	L	2.81	L	1.14	L	0.49	H	0.24	H	0.09	H	706.8	L	479	L	193.8	L	102.6	L	327.408	H	1101	L	80	L	37	L
DS224	M	6.24778	NO	Celiac disease	NO	13.3068	H	248	39.1	11.8	7.37	H	4.16	H	2.49	H	0.45	H	0.22	H	0.05	L	2092.44	H	772	H	1071.13	H	124.55	L	282.728	H	1047	L	91	L	59	L
DS226	M	3.0308	Vitamine B12 Supplement	NO	YES	12.2362	L	270	39.5	15.2	4.41	L	2.22	L	1.63	L	0.45	H	0.04	L	0.07	H	1256.64	L	816	H	359.04	L	130.56	L	213.792	H
DS227	M	10.0096	NO	NO	NO	14.6834	H	259	41.5	9.8	4.92	L	2.7	L	1.63	L	0.42	H	0.09	H	0.08	H											1677	H	184	H	80	H
DS228	F	3.45243	NO	NO	NO	7.80055	L	227	37.6	11.7	5.57	L	2.72	L	2.31	H	0.44	H	0.07	L	0.03	L	1710.88	H	1064	H	485.52	L	161.84	L	439.974	H	1277	H	88	L	102	H
DS230	M	15.0226	NO	NO	NO	13.3068	H	263	43.9	10.1	4.2	L	2.72	L	0.95	L	0.31	L	0.15	H	0.07	H	502.97	L	332	L	142.35	L	322.66	H	111.413	L	1527	H	149	H	29	L
DS231	M	4.83504	NO	NO	NO	11.9303	L	256	42.2	10.7																							899	L	147	H	95	H
DS232	F	4.30116	NO	NO	NO	10.2478	L	271	39.2	12.7	7.33	H	4.68	H	1.72	L	0.52	H	0.32	H	0.09	H	1102.72	L	431	L	534.13	L	155.07	L	460.386	H
DS233	M	4.25736	NO	NO	NO	10.5537	L	259	40.3	11	7.66	H	4.16	H	2.01	L	0.48	H	0.95	H	0.06	L	1344.69	L	602	L	642.24	L	341.19	H	326.94	H
DS234	M	9.73306	Vitamin D supplement	NO	NO	10.7066	L	249	41.5	11.6	5.69	L	2.97	L	2.03	L	0.38	L	0.12	H	0.19	H	1462.32	L	751	H	588.99	L	223.41	L	349.535	H
DS235	F	3.04723	NO	NO	NO	11.0125	L	286	39.7		5.74	L	2.24	L	3.06	H	0.33	L	0.08	L	0.03	L											1276	H	72	L	76	H
DS237	M	4.00274	NO	N/A	NO	13.9186	H	272	40	12.2	7.25	H	4.13	H	2.42	H	0.55	H	0.1	H	0.05	L	1743.84	H	727	L	823.48	H	363.3	H	306.383	H	814	L	85	L	84	H
DS238	F	4.3614	Levothyroxine	Hypothyroidism	NO	12.3891	L	268	41.2	9.8	7.46	H	2.36	L	4.23	H	0.52	H	0.29	H	0.06	L	3257.1	H	1650	H	1522.8	H	380.7	H	562.59	H	1311	H	88	L	71	H
DS239	M	5.16632	NO	NO	NO	22.6369	H	272	40.5	11.4	4.71	L	1.26	L	2.86	H	0.47	H	0.05	L	0.07	H	1886.94	H	1029	H	743.34	H	600.39	H	363.665	H	674	L	91	L	59	L
DS240	M	5.31143	Iron supplement; Valproic acid; Topiramate; Laxatives; Perampanel	NO	NO	9.63597	L	234	38.1	9.1	5.81	L	2.84	L	2.45	H	0.41	H	0.02	L	0.09	H	1814.48	H	1005	H	662.04	L	269.72	H	358.237	H	982	L	144	H	51	L
DS241	F	11.2252	NO	NO	NO	15.2952	H	253	42.2	13	6.52	H	2.94	L	3.16	H	0.32	L	0.08	L	0.02	L	2055.3	H	1202	H	790.5	H	885.36	H	212.17	H	1090	L	239	H	136	H
DS242	M	1.01027	NO	NO	NO	7.49465	L	275		14.7	7.43	H	3.39	H	3.11	H	0.81	H	0.04	L	0.08	H	2210.23	H	1401	H	529.21	L	280.17	H	593.027	H	440	L	68	L	59	L
DS243	M	2.6256	Levothyroxine	Hypothyroidism	NO	11.6243	L	252	37.7	12.1	9.4	H	3.13	H	4.26	H	0.58	H	1.29	H	0.14	H	3236.08	H	2044	H	1021.92	H	425.8	H	567.591	H			52	L
DS244	F	5.24846	Levothyroxine	Hypothyroidism	NO	8.25941	L	282	39.8	15.5	13.57	H	9.17	H	3.22	H			0.05	L	0.05	L	2637.12	H	1190	H	932.64	H	289.44	H	287.832	H	909	L	222	H	107	H
DS246	M	3.89049	NO	NO	NO	8.41236	L	222	41.7	13.8																							664	L	64	L	36	L
DS247	M	11.0171	NO	NO	NO	10.0948	L	224	42.7	13.2	9.23	H	7.21	H	1.27	L	0.55	H	0.15	H	0.05	L	1044.68	L	484	L	484.12	L	191.1	L	28.5376	L	850	L	8	L	161	H
DS248	M	6.92402	NO	NO	NO	12.2362	L	318	40.1	11.2	4.34	L	2.36	L	1.28	L	0.4	H	0.15	H	0.15	H	819.2	L	371	L	396.8	L	281.6	H	172.16	L	1031	L	161	H	85	H
DS249	M	5.23751	NO	NO	NO	12.5421	L	244	45.4	11.9	6.23	H	3.07	H	2.31	H	0.41	H	0.35	H	0.09	H	1363.49	L	578	L	739.52	H	462.2	H	479.07	H	1045	L	146	H	47	L
DS250	M	7.77823	Levothyroxine	Hypothyroidism	NO	8.71826	L	199	39	12	9.06	H	5.1	H	3.14	H	0.33	L	0.44	H	0.05	L	2452.32	H	1069	H	1289.04	H	345.84	H	348.355	H	1178	H	251	H	72	H
DS251	M	0.818617	N/A	N/A	N/A	10.7066	L	317		15.2	6.09	H	1.09	L	4.37	H	0.54	H	0.06	L	0.03	L	3410.94	H	1793	H	1618.01	H	218.65	L	697.056	H	365	L	46	L	31	L
DS252	F	6.04791	NO	NO	N/A	17.2836	H	213	40.4	13.4	13.87	H			3.13	H	0.49	H	0.12	H	0.07	H	1692.9	H	909	H	689.7	H			384.038	H	1374	H	62	L	62	H
DS253	F	2.07255	Levothyroxine; Valproic acid	Hypothyroidism	NO	7.6476	L	286	37	12.7	6.62	H	3.48	H	2.75	H	0.29	L	0.03	L	0.07	H	1922.9	H	1374	H	521.93	L	357.11	H	434.026	H	1292	H	44	L	125	H
DS254	F	6.09172	NO	NO	NO	10.8596	L	229	40.6	15.4	14.66	H			1.36	L	0.54	H	0.02	L	0.09	H	858.69	L	204	L	613.35	L	299.86	H	198.589	L	1074	L	142	L	82	H
						Median Value					Median Value		Median Value		Median Value		Median Value		Median Value		Median Value		Median Value		Median Value		Median Value		Median Value		Median Value		Median Value		Median Value		Median Value
						12.695					5.965		3.04		2.125		0.39		0.09		0.07		1637.4		739		681.145		268.21		204.563		1143		144		62
