# Supplementary material for: Zinc metabolism and its role in immunity status in subjects with trisomy 21: chromosomal dosage effect
Source: Front Immunol. 2024 Apr 17;15:1362501. doi: 10.3389/fimmu.2024.1362501 (PMC11061464; doi:10.3389/fimmu.2024.1362501)
Supplement: Supplementary file 5 [file Table_3.xlsx]

## Sheet: Foglio 1
Supplementary Table 3. List of 55 genes involved in zinc metabolism.
Gene symbol	Gene name	Chromosome	Location
A2M	α2-macroglobulin	chr12	12p13.31
ALB	albumin	chr4	4q13.3
BCL6	BCL6 transcription repressor	chr3	3q27.3
IKZF1	IKAROS family zinc finger 1	chr7	7p12.2
IKZF2	IKAROS family zinc finger 2	chr2	2q34
IKZF3	IKAROS family zinc finger 3	chr17	17q12-q21.1
IKZF4	IKAROS family zinc finger 4	chr12	12q13.2
IKZF5	IKAROS family zinc finger 5	chr10	10q26.13
KLF10	KLF transcription factor 10	chr8	8q22.3
KLF13	KLF transcription factor 13	chr15	15q13.3
KLF2	KLF transcription factor 2	chr19	19p13.11
MT1A	Metallothionein 1A	chr16	16q13
MT1B	Metallothionein 1B	chr16	16q13
MT1E	Metallothionein 1E	chr16	16q13
MT1F	Metallothionein 1F	chr16	16q13
MT1G	Metallothionein 1G	chr16	16q13
MT1H	Metallothionein 1H	chr16	16q13
MT1HL1	Metallothionein 1H like 1	chr1	1q43
MT1M	Metallothionein 1M	chr16	16q13
MT1X	Metallothionein 1X	chr16	16q13
MT2A	Metallothionein 2A	chr16	16q13
MTF1	Metal regulatory transcription Factor 1	chr1	1p34.3
MTF2	Metal response element binding transcription factor 2	chr1	1p22.1
MYT1	myelin transcription factor 1	chr20	20q13.33
PRDM10	PR/SET domain 10	chr11	11q24.3
SLC30A1	Solute carrier family 30 member 1	chr1	1q32.3
SLC30A10	Solute carrier family 30 member 10	chr1	1q41
SLC30A2	Solute carrier family 30 member 2	chr1	1p36.11
SLC30A3	Solute carrier family 30 member 3	chr2	2p23.3
SLC30A4	Solute carrier family 30 member 4	chr15	15q21.1
SLC30A5	Solute carrier family 30 member 5	chr5	5q13.1-q13.2
SLC30A6	Solute carrier family 30 member 6	chr2	2p22.3
SLC30A7	Solute carrier family 30 member 7	chr1	1p21.2
SLC30A8	Solute carrier family 30 member 8	chr8	8q24.11
SLC30A9	Solute carrier family 30 member 9	chr4	4p13
SLC39A1	Solute carrier family 39 member 1	chr1	1q21.3
SLC39A10	Solute carrier family 39 member 10	chr2	2q32.3
SLC39A11	Solute carrier family 39 member 11	chr17	17q24.3-q25.1
SLC39A12	Solute carrier family 39 member 12	chr10	10p12.33
SLC39A13	Solute carrier family 39 member 13	chr11	11p11.2
SLC39A14	solute carrier family 39 member 14	chr8	8p21.3
SLC39A2	Solute carrier family 39 member 2	chr14	14q11.2
SLC39A3	Solute carrier family 39 member 3	chr19	19p13.3
SLC39A4	Solute carrier family 39 member 4	chr8	8q24.3
SLC39A5	Solute carrier family 39 member 5	chr12	12q13.3
SLC39A6	Solute carrier family 39 member 6	chr18	18q12.2
SLC39A7	Solute carrier family 39 member 7	chr6	6p21.32
SLC39A8	Solute carrier family 39 member 8	chr4	4q24
SLC39A9	Solute carrier family 39 member 9	chr14	14q24.1
SOD1	Superoxide dismutase 1	chr21	21q22.11
TF	transferrin	chr3	3q22.1
ZEB1	zinc finger E-box binding homeobox 1	chr10	10p11.22
ZHX1	Zinc finger and homeboxes 1	chr8	8q24.13
ZHX2	Zinc finger and homeboxes 2	chr8	8q24.13
ZHX3	Zinc finger and homeboxes 3	chr20	20q12
