# Supplementary material for: Zinc metabolism and its role in immunity status in subjects with trisomy 21: chromosomal dosage effect
Source: Front Immunol. 2024 Apr 17;15:1362501. doi: 10.3389/fimmu.2024.1362501 (PMC11061464; doi:10.3389/fimmu.2024.1362501)
Supplement: Supplementary file 6 [file Table_4.xlsx]

## Sheet: Lymphoblastoyd Cells
Supplementary Table 4a. Differential expression map in lymphoblastoid cell lines of pool A (trisomy 21) versus pool B (normal) of genes involved in zinc metabolism (Pelleri et al 2018). Loci were sorted in increasing order of expression ratio A/B (Expression_A_B). Chr: chromosome. SD: standard deviation. N/A: not available. Red: Expression A/B values more than 1.30. Blue: Expression A/B values le…
Chr	Location	Gene_name	Expression_A	Expression_B	Expression_A_B	Sample_Count_A	Sample_Count_B	SD_as_%of_Expression_A	SD_as_%of_Expression_B
chr17	17q12-q21.1	IKZF3	87.9541	117.519	0.748423	17	18	66.1778	108.278
chr8	8p21.3	SLC39A14	59.1245	74.3203	0.795537	17	18	66.445	74.0031
chr8	8q24.13	ZHX2	60.0474	75.3053	0.797386	17	18	43.1993	46.7333
chr1	1q32.3	SLC30A1	54.5989	64.0671	0.852215	17	18	50.9556	78.0176
chr1	1p21.2	SLC30A7	126.433	147.789	0.855497	17	18	54.5213	45.3546
chr15	15q13.3	KLF13	190.347	221.816	0.85813	17	18	72.8226	72.1125
chr10	10p12.33	SLC39A12	18.2839	21.0529	0.868474	17	18	33.8466	35.8851
chr15	15q21.1	SLC30A4	17.822	20.2523	0.880002	17	18	24.4486	42.6685
chr7	7p12.2	IKZF1	65.3587	72.4095	0.902627	17	18	106.347	114.398
chr18	18q12.2	SLC39A6	109.07	119.45	0.913102	17	18	71.4465	79.7929
chr2	2q32.3	SLC39A10	34.1432	37.1255	0.919669	17	18	23.8106	17.7408
chr10	10q26.13	IKZF5	62.7776	68.149	0.921181	17	18	28.2053	22.8921
chr6	6p21.32	SLC39A7	40.6762	43.771	0.929295	17	18	20.806	15.6971
chr5	5q13.1-q13.2	SLC30A5	100.853	108.038	0.933492	17	18	93.2967	89.8607
chr4	4q24	SLC39A8	107.192	113.55	0.944015	17	18	94.6322	97.5425
chr8	8q24.13	ZHX1	32.5232	34.2277	0.950203	17	18	34.0168	37.2767
chr1	1p22.1	MTF2	139.6	146.11	0.955443	17	18	73.5672	73.9514
chr1	1q21.3	SLC39A1	330.35	343.692	0.96118	17	18	61.4522	59.9924
chr8	8q24.11	SLC30A8	20.3252	21.0743	0.964453	17	18	17.8861	21.4006
chr17	17q24.3-q25.1	SLC39A11	77.2503	79.4199	0.972682	17	18	38.1454	36.1473
chr4	4q13.3	ALB	17.0559	17.4815	0.975655	17	18	40.9356	26.251
chr2	2q34	IKZF2	107.784	110.458	0.975789	17	18	213.64	215.381
chr11	11p11.2	SLC39A13	33.3594	34.132	0.977363	17	18	21.7925	14.7999
chr3	3q27.3	BCL6	21.8678	22.2144	0.9844	17	18	34.1792	52.124
chr12	12q13.2	IKZF4	32.7907	33.2881	0.985059	17	18	33.807	34.1777
chr20	20q13.33	MYT1	22.2936	22.5362	0.989234	17	18	33.7082	38.2416
chr4	4p13	SLC30A9	171.254	173.077	0.989468	17	18	55.9555	52.2172
chr16	16q13	MT1M	18.0871	18.2492	0.991118	17	18	10.5912	17.7462
chr20	20q12	ZHX3	34.6249	34.8736	0.992867	17	18	28.3657	31.3583
chr1	1p34.3	MTF1	75.0495	74.7405	1.00413	17	18	45.2306	43.6227
chr1	1q41	SLC30A10	16.678	16.5022	1.01065	17	18	11.9921	37.8475
chr8	8q24.3	SLC39A4	38.5536	38.1212	1.01134	17	18	64.086	68.8954
chr8	8q22.3	KLF10	93.738	92.248	1.01615	17	18	109.266	113.527
chr11	11q24.3	PRDM10	56.9287	55.9774	1.017	17	18	49.0054	47.1797
chr3	3q22.1	TF	18.777	18.3401	1.02382	17	18	31.9033	25.8884
chr2	2p22.3	SLC30A6	39.5133	38.57	1.02446	17	18	55.2393	52.5178
chr10	10p11.22	ZEB1	54.5623	53.1849	1.0259	17	18	58.4187	51.692
chr12	12p13.31	A2M	19.7239	19.0662	1.03449	17	18	20.6456	31.6722
chr19	19p13.3	SLC39A3	96.5554	93.2902	1.035	17	18	110.131	107.632
chr14	14q24.1	SLC39A9	82.2757	79.0312	1.04105	17	18	117.575	104.357
chr16	16q13	MT1B	26.4481	25.1763	1.05052	11	12	27.9708	25.8563
chr1	1p36.11	SLC30A2	22.9517	21.2983	1.07763	17	18	31.2339	23.9772
chr14	14q11.2	SLC39A2	22.9076	21.21	1.08004	17	18	27.6262	25.6499
chr16	16q13	MT1A	286.949	262.091	1.09484	11	12	41.0959	25.1156
chr2	2p23.3	SLC30A3	41.8102	37.8112	1.10576	17	18	17.6426	22.9966
chr12	12q13.3	SLC39A5	31.9302	28.3903	1.12469	17	18	55.6098	41.947
chr16	16q13	MT1F	93.8807	79.4721	1.1813	17	18	34.8032	34.8592
chr16	16q13	MT2A	560.827	457.907	1.22476	17	18	51.4078	43.0792
chr16	16q13	MT1X	187.78	151.431	1.24004	17	18	59.731	60.0744
chr16	16q13	MT1E	120.505	97.132	1.24063	17	18	92.0348	88.6703
chr1	1q43	MT1HL1	114.503	84.8717	1.34913	17	18	128.962	137.18
chr21	21q22.11	SOD1	1761.69	1258.93	1.39935	17	18	15.3302	12.1496
chr16	16q13	MT1G	63.9586	44.2371	1.44581	17	18	95.7528	101.998
chr16	16q13	MT1H	83.8047	56.9593	1.47131	17	18	143.028	136.835

## Sheet: Thymus Cells
Supplementary Table 4b. Differential expression map of pool A (trisomy 21 thymus) versus pool B (normal thymus) of genes involved in zinc metabolism (Pelleri et al 2018). Loci were sorted in increasing order of expression ratio (Expression_A_B). Chr: chromosome. SD: standard deviation. N/A: not available. Red: Expression A/B values more than 1.30. Blue: Expression A/B values less than 0.76.
Chr	Location	Gene_name	Expression_A	Expression_B	Expression_A_B	Sample_Count_A	Sample_Count_B	SD_as_%of_Expression_A	SD_as_%of_Expression_B
chr2	2q34	IKZF2	82.4897	203.698	0.40496	4	4	93.4044	61.9975
chr14	14q11.2	SLC39A2	1.81698	3.93761	0.461443	3	4	8.78504	18.1285
chr1	1p21.2	SLC30A7	9.69213	19.5337	0.496175	4	4	72.7652	60.6425
chr4	4q24	SLC39A8	39.6431	77.208	0.513459	4	4	68.1403	10.8924
chr2	2q32.3	SLC39A10	12.6116	22.9742	0.548947	4	4	64.8217	9.71908
chr5	5q13.1-q13.2	SLC30A5	16.8593	30.5454	0.551943	4	4	50.6015	11.1871
chr15	15q13.3	KLF13	360.043	620.152	0.580572	4	4	125.53	121.482
chr11	11q24.3	PRDM10	19.5925	33.3622	0.587266	4	4	68.8042	12.1169
chr6	6p21.32	SLC39A7	19.6584	32.4779	0.605285	4	4	28.0342	20.5539
chr1	1p22.1	MTF2	43.0404	69.803	0.616599	4	4	46.8135	9.18117
chr17	17q24.3-q25.1	SLC39A11	11.7368	18.8353	0.623127	4	4	73.9019	79.3941
chr7	7p12.2	IKZF1	37.4295	58.3535	0.641426	4	4	154.828	95.3002
chr17	17q12-q21.1	IKZF3	8.36409	11.9722	0.698627	4	4	64.8809	69.2157
chr11	11p11.2	SLC39A13	276.371	350.167	0.789255	4	3	2.34877	12.5859
chr8	8q24.13	ZHX2	11.6085	14.4869	0.801314	4	4	32.9248	2.00211
chr19	19p13.3	SLC39A3	5.34364	6.3509	0.841398	4	4	69.089	44.0779
chr18	18q12.2	SLC39A6	6.97728	8.18919	0.852011	3	4	95.1355	23.4505
chr8	8q24.3	SLC39A4	51.0429	59.5077	0.857754	4	4	55.9295	10.7168
chr4	4p13	SLC30A9	9.19277	10.2307	0.898549	4	4	87.1515	10.9833
chr1	1q21.3	SLC39A1	15.4863	16.1595	0.958336	4	4	47.8599	11.5514
chr10	10q26.13	IKZF5	16.0355	16.0456	0.999371	3	4	104.063	13.1191
chr8	8q24.13	ZHX1	23.4627	19.948	1.1762	3	4	104.886	7.76161
chr12	12q13.2	IKZF4	18.9014	14.7135	1.28462	4	4	23.4076	14.6099
chr12	12q13.3	SLC39A5	2.66231	1.96788	1.35288	4	3	23.5603	36.5491
chr15	15q21.1	SLC30A4	5.36977	3.84065	1.39814	4	4	49.382	28.7494
chr1	1p34.3	MTF1	78.5228	53.587	1.46533	4	4	76.7793	11.3122
chr21	21q22.11	SOD1	750.748	488.354	1.5373	4	4	32.7825	8.51572
chr20	20q12	ZHX3	65.8421	40.2778	1.6347	4	3	84.8534	15.9192
chr1	1q32.3	SLC30A1	13.3762	7.68874	1.73971	4	4	149.719	32.3324
chr3	3q27.3	BCL6	400.175	229.966	1.74014	4	4	97.4695	9.66707
chr14	14q24.1	SLC39A9	5.56556	3.15638	1.76327	3	4	83.889	10.0898
chr19	19p13.11	KLF2	306.364	172.017	1.78101	4	4	170.71	110.666
chr16	16q13	MT1F	18.3082	9.81316	1.86567	4	4	74.9092	17.6262
chr16	16q13	MT1H	281.663	132.015	2.13356	4	4	66.6592	28.4558
chr16	16q13	MT1A	416.481	193.389	2.15359	4	4	45.2239	32.7278
chr16	16q13	MT1X	228.957	100.908	2.26898	4	4	107.697	74.153
chr1	1p36.11	SLC30A2	4.47048	1.91452	2.33504	4	4	19.1479	29.1482
chr16	16q13	MT1G	166.994	71.4719	2.3365	4	4	94.5465	65.6206
chr16	16q13	MT1E	197.502	74.0204	2.66821	4	4	72.0208	41.9296
chr8	8p21.3	SLC39A14	64.6712	22.3693	2.89106	4	4	98.1996	25.8043
chr16	16q13	MT2A	978.207	330.404	2.96064	4	4	95.7794	24.0248
chr16	16q13	MT1B	258.996	75.9671	3.40932	4	3	67.5655	1.16927
chr3	3q22.1	TF	38.6354	11.0976	3.48142	4	4	129.092	4.70402
chr16	16q13	MT1M	47.7214	13.2333	3.60615	4	4	100.403	6.65715
chr8	8q22.3	KLF10	34.5564	6.56217	5.266	4	4	179.261	10.857

## Sheet: White Blood Cells
Supplementary Table 4c. Differential expression map of pool A (trisomy 21 white blood cells) versus pool B (normal white blood cells) of genes involved in zinc metabolism (Pelleri et al 2018). Loci were sorted in increasing of expression ratio (Expression_A_B). Chr: chromosome. N/A: not available. SD: standard deviation. Red: Expression A/B values more than 1.30. Blue: Expression A/B values less …
Chr	Location	Gene_name	Expression_A	Expression_B	Expression_A_B	Sample_Count_A	Sample_Count_B	SD_as_%of_Expression_A	SD_as_%of_Expression_B
chr2	2q34	IKZF2	39.2543	56.5704	0.693902	6	5	116.252	131.101
chr2	2q32.3	SLC39A10	119.698	145.524	0.822532	6	5	10.278	13.6458
chr8	8q24.13	ZHX2	98.7703	118.586	0.832903	6	5	95.6738	100.976
chr8	8q24.13	ZHX1	64.7433	74.7188	0.866493	6	5	18.0749	12.0425
chr10	10q26.13	IKZF5	60.4944	68.6857	0.880742	6	5	48.8305	57.017
chr20	20q12	ZHX3	12.8406	14.2756	0.899479	6	5	6.78019	9.46813
chr8	8q24.3	SLC39A4	63.7491	70.2942	0.906891	6	5	15.4155	20.3166
chr5	5q13.1-q13.2	SLC30A5	47.0659	50.746	0.927481	6	5	68.0202	74.4297
chr1	1q32.3	SLC30A1	111.374	117.811	0.945368	6	5	97.3251	101.954
chr3	3q27.3	BCL6	255.312	268.693	0.9502	6	5	110.552	115.165
chr1	1p22.1	MTF2	121.624	127.558	0.953482	6	5	74.9111	73.858
chr17	17q24.3-q25.1	SLC39A11	106.579	109.413	0.974099	6	5	11.8351	19.7282
chr1	1p21.2	SLC30A7	104.731	106.243	0.985764	6	5	78.3805	81.4266
chr11	11q24.3	PRDM10	38.5561	39.0755	0.986706	6	5	59.7557	63.1995
chr1	1p36.11	SLC30A2	14.0517	14.1534	0.992815	6	5	14.155	10.4152
chr4	4q13.3	ALB	2.4066	2.42193	0.993669	6	5	24.7572	27.8194
chr14	14q24.1	SLC39A9	67.9839	68.1268	0.997903	6	5	160.048	162.547
chr10	10p12.33	SLC39A12	1.66304	1.66564	0.998437	6	5	4.19017	10.7757
chr6	6p21.32	SLC39A7	91.1487	90.3402	1.00895	6	5	10.2024	6.00233
chr7	7p12.2	IKZF1	297.361	292.373	1.01706	6	5	135.888	137.849
chr20	20q13.33	MYT1	12.863	12.6417	1.01751	6	5	33.2146	32.0237
chr8	8q24.11	SLC30A8	4.19028	4.11094	1.0193	6	5	23.6277	22.9946
chr1	1q41	SLC30A10	1.76254	1.72387	1.02243	6	5	12.9072	8.90912
chr4	4q24	SLC39A8	28.799	28.054	1.02656	6	5	127.251	126.953
chr12	12q13.2	IKZF4	26.3485	25.5287	1.03211	6	5	28.1086	27.9131
chr11	11p11.2	SLC39A13	66.1993	63.9928	1.03448	6	5	29.636	30.8896
chr19	19p13.3	SLC39A3	44.8387	43.3008	1.03552	6	5	69.6106	66.3453
chr18	18q12.2	SLC39A6	166.047	159.302	1.04234	6	5	136.144	134.109
chr19	19p13.11	KLF2	573.341	549.669	1.04307	6	5	124.752	129.292
chr2	2p22.3	SLC30A6	36.3127	34.7566	1.04477	6	5	78.4734	83.8687
chr1	1p34.3	MTF1	82.6032	78.7635	1.04875	6	5	16.2337	25.2645
chr15	15q13.3	KLF13	430.037	409.916	1.04908	6	5	101.683	102.662
chr4	4p13	SLC30A9	74.1579	70.0439	1.05873	6	5	80.0551	83.7489
chr16	16q13	MT1M	2.39664	2.25636	1.06217	6	5	13.167	20.6601
chr2	2p23.3	SLC30A3	38.7544	36.2556	1.06892	6	5	13.414	18.0454
chr1	1q21.3	SLC39A1	42.6507	39.8502	1.07028	6	5	14.1276	12.8647
chr12	12q13.3	SLC39A5	16.1569	15.0096	1.07644	6	5	32.8802	40.8007
chr3	3q22.1	TF	14.1407	13.0752	1.08149	6	5	80.02	79.2435
chr10	10p11.22	ZEB1	90.4503	83.5086	1.08313	6	5	141.695	136.962
chr17	17q12-q21.1	IKZF3	158.88	145.394	1.09275	6	5	78.2008	86.2468
chr16	16q13	MT1F	183.419	163.194	1.12394	6	5	14.0015	18.9613
chr15	15q21.1	SLC30A4	20.9526	18.6235	1.12506	6	5	114.664	114.932
chr14	14q11.2	SLC39A2	10.6578	9.20828	1.15742	6	5	11.6225	14.5281
chr8	8p21.3	SLC39A14	20.1245	17.0611	1.17956	6	5	110.076	111.84
chr16	16q13	MT1X	271.197	227.83	1.19035	6	5	18.8081	22.7035
chr8	8q22.3	KLF10	626.998	524.942	1.19441	6	5	15.4119	50.2336
chr12	12p13.31	A2M	6.71477	5.60399	1.19821	6	5	39.6721	48.0546
chr16	16q13	MT1G	112.18	92.636	1.21098	6	5	100.433	103.925
chr1	1q43	MT1HL1	411.877	323.977	1.27132	6	5	12.6995	22.1187
chr16	16q13	MT1H	269.017	211.557	1.27161	6	5	14.4274	22.4557
chr21	21q22.11	SOD1	1466.53	1138.04	1.28865	6	5	5.12344	12.0821
chr16	16q13	MT2A	816.53	604.322	1.35115	6	5	14.3144	27.6678
chr16	16q13	MT1E	160.144	102.136	1.56795	6	5	30.3818	25.6487
